# Supplementary material for: Gut-Faecal Microbial and Health-Marker Response to Dietary Fumonisins in Weaned Pigs
Source: Toxins (Basel). 2023 May 11;15(5):328. doi: 10.3390/toxins15050328 (PMC10222793; doi:10.3390/toxins15050328)
Supplement: Supplementary file 1 [file toxins-15-00328-s001.zip]

Archive with 1 entries (1 files):
- toxins-2254954-supplementary.pdf
